# Supplementary material for: Factors associated with insufficient weight gain among Mexican pregnant women with HIV infection receiving antiretroviral therapy
Source: PLoS One. 2020 May 22;15(5):e0233487. doi: 10.1371/journal.pone.0233487 (PMC7244146; doi:10.1371/journal.pone.0233487)
Supplement: S1 Dataset — (XLSX) [file pone.0233487.s001.xlsx]

## Sheet: Code list variables
Variable name
ID	Subject ID
Age	Age	in years
Age_group	Age group	1=Adolescent, 2=19-34 years, 3=≥35 years
MaritalStatus	Marital status	1=Single, 2=Free union, 3=Married
ConsensualUnion	Consensual union	0=No (Single), 1=Yes (Fee union or Married)
Occupation	Occupation	1=Home, 2=Student, 3=Remunerated job
SocioeconStrata	Socioeconomic strata	1=Very Low E, 2=Low D, 3=Lower Middle D+, 4=High Middle C, 5=High C+, 6=Very High A/B
VLowSocioStrata	Very low socioeconomic strata	0=No (Low D, Lower Middle D+, High Middle C,High C+ and Very High A/B), 1=Yes(Very Low E)
Education	Educational attainment	1=Without studies, 2=Primary Education, 3=Junior High school, 4=High school /Technical, 5=Professional
PartnerHIV+	Current partner HIV+	0=No HIV+, 1=Yes HIV+
Gravidity	Gravidity	1=1, 2=2-3, 3=≥4
Abortion	Abortion	1=0, 2=1-2, 3=3,4
Parity	Parity	1=0, 2=1-2, 3=≥3
GestationalAge	Gestational age	in weeks
WeigthPG	Pregestational weigth	in kg
Height	Height	in cm
BMI PG	Pregestational body mass index	in kg/m2
CD4	CD4 count	0=<350, 1=≥350
t Tx. ARV	Time of use of antiretroviral therapy	in months
Hemoglobin	Hemoglobin	in g/L
Energy	Energy	in % of total energy requeriment
Carbohydrates	Carbohydrates	in % of total calorie intake
Protein	Protein	in % of total calorie intake
Fat	Fat	in % of total calorie intake
Folic acid	Folic acid	In % of daily suggested intake
Iron	Iron	In % of daily suggested intake
Zinc	Zinc	In % of daily suggested intake
Fiber	Fiber	in g
IIVitaminD	Insufficient intake of vitamin D	0=No, 1=Yes
IIVitamin C	Insufficient intake of vitamin C	0=No, 1=Yes
IIFolicAcid	Insufficient intake of folic acid	0=No, 1=Yes
IIZinc	Insufficient intake of zinc	0=No, 1=Yes
IIEnergy	Insufficient intake of zinc	0=No, 1=Yes
Protein<13%	Protein intake <13% of total energy intake	0=No, 1=Yes
Multivitamin	Multivitamin intake	0=No, 1=Yes
GISymPreg	Gastrointestinal symptoms due pregnancy	0=No, 1=Yes
NauseaARV	Nausea due antirretroviral use	0=No, 1=Yes
VomitigARV	Vomiting due antirretroviral use	0=No, 1=Yes
NausVomiARV	Nausea or vomiting due antirretroviral use	0=No, 1=Yes
WeightGain	Weight gain	1=Weigth loss or insufficient, 2=adequate, 3=excessive
InsufficientWG	Loss weight or insufficient weight gain	0=No, 1=Yes
WeightLoss	Weight loss	0=No, 1=Yes

## Sheet: Database
ID	Age (years)	Age_group	MaritalStatus	ConsensualUnion	Occupation	SocioeconStrata	VLowSocioStrata	Education	PartnerHIV+	Gravidity	Abortion	Parity	GestationalAge	CD4	WeigthPG (kg)	Height (cm)	BMI PG (m2/kg)	t Tx. ARV (months)	Hemoglobin (g/L)	Energy (%A)	Carbohydrates (%)	Protein (%)	Fat (%)	Folic Acid (%A)	Iron (%A)	Zinc (%A)	Fiber (g)	IIVitaminD	IIVitamin C	IIFolicAcid	IIZinc	IIEnergy	Protein<13%	Multivitamin	GISymPreg	NauseaARV	VomitigARV	NausVomiARV	WeightGain	InsufficientWG	WeightLoss
2		1	3	1	0	3	0	4	2	1	0	0	31	0	64.35	156	26.44	56	10.4	89.3	59	12.66	33.4	72.65	40.18	114.36	25.54	0	0	1	0	1	1	0	0	0	0	0	1	1	0
3		2	1	0	2	1	1	2	0	1	0	0	28	0	55.79	149	25.13	0	9.4	51.2	56	9.02	37.5	40.54	17.93	37.29	12.44	1	1	1	1	1	1	1	1	1	1	1	1	1	0
4		3	3	1	0	1	1	4	2	1	0	0	25	1	71.47	157	28.99	120	11.54	110.6	66	13.43	27	186.86	47.68	136.57	52.35	0	0	0	0	0	0	1	0	0	0	0	1	1	0
5		2	2	1	0	1	1	2	2	1	0	0	36	0	74.55	164	27.72	1	12.05	66.6	60	12.31	30	41.22	31.57	61.21	23.8	0	0	1	1	1	0	0	1	0	0	0	1	1	0
7		2	2	1	0	1	1	3	0	1	0	0	14	1	58.55	145	27.85	24	10.97	97.3	66	13.61	24.6	163.97	51.14	116.93	42.6	1	0	0	0	0	0	0	1	0	0	0	1	1	1
10		2	3	1	0	2	0	2	0	1	0	0	20	1	59.17	163	22.27	36	13.91	81.3	59	14.67	34.6	46.5	39.21	64.64	28.91	1	0	1	1	1	0	0	1	1	1	1	1	1	0
12		1	1	0	1	2	0	3	0	1	0	0	19	1	58.62	158	23.48	120	13.02	85.7	49	14.58	37.2	32.3	39.96	72	22.67	0	1	1	1	1	0	1	1	1	0	1	2	0	0
13		2	2	1	0	1	1	3	0	1	0	0	21	0	62.52	152	27.06	1	12.22	125.8	57	11.83	33.6	108.01	59.07	116.93	50.57	1	0	0	0	0	1	0	1	0	1	1	1	1	1
14		3	1	0	2	1	1	3	0	1	0	0	27	1	93.34	158	37.39	1	12.77	83.5	54	8.47	34.8	80.13	38.39	76.36	28.32	0	0	1	1	1	0	1	1	1	0	1	1	1	0
15		2	1	0	0	2	1	1	0	1	0	0	20	1	61.42	150	27.3	0	11.09	33.5	66	12.55	23.4	15.19	17.14	24.21	15.75	1	1	1	1	1	1	1	0	0	0	0	2	0	0
16		2	2	1	0	1	1	1	2	1	0	0	13	1	55.53	151	24.35	4	12.57	57.2	53	14.27	29.6	20.55	27.32	47.5	15.15	1	1	1	1	1	0	1	0	0	0	0	1	1	1
17		2	1	0	1	3	0	2	0	1	0	0	17	1	84.54	165	31.05	5	14.73	60	59	14.86	19.1	27.46	28.93	34.14	22.27	1	0	1	1	1	0	1	1	0	0	0	3	0	0
18		3	3	1	2	2	0	3	0	1	0	0	30	1	73.82	150	32.81	1	11.09	74.6	50	15.93	36.9	35.3	38.11	57.5	27.52	0	0	1	1	1	0	1	0	0	0	0	1	1	0
19		3	1	0	0	2	0	3	2	1	0	0	24	1	57.95	147	26.82	6	11.2	83.6	59	13.94	26.8	163.6	36	151.71	25.66	0	0	0	0	0	0	1	1	0	0	0	1	1	0
20		2	2	1	0	1	1	2	2	1	0	0	16	1	69.94	161	26.98	5	11.34	113.3	54	15.77	29.6	309.19	47.5	227.57	27.03	0	0	0	0	0	0	0	1	0	1	1	1	1	0
21		2	2	1	0	4	0	3	0	1	0	0	27	1	62.17	154.8	25.94	2	11.31	96.5	51	13.31	39	30.27	39.29	64.86	26.2	0	1	1	1	0	1	1	1	0	0	0	1	1	0
23		3	3	1	0	1	1	2	0	2	0	2	22	1	45.58	148	20.81	0	12.68	120.8	58	11.17	33.1	111.94	52.64	256.43	40.15	1	0	0	0	0	1	1	1	1	0	1	1	1	0
24		2	2	1	2	3	0	1	2	2	1	0	25	0	52.91	152.4	22.78	7	11.33	88.1	55	12.19	24.7	15.46	49.82	142.43	22.37	1	0	1	0	1	0	1	1	1	0	1	1	1	0
26		2	2	1	0	1	1	3	2	2	0	1	32	0	51.45	142.3	25.41	1	12.11	67.2	57	10.67	33	52.57	36.64	79.57	22.19	1	1	1	1	1	0	1	1	0	0	0	1	1	0
27		2	1	0	0	1	1	2	0	2	0	0	16	1	51.94	156.6	21.18	240	11.32	100.4	47	7.76	27.4	158.86	42.64	131	26.88	1	0	0	0	0	0	1	1	1	1	1	1	1	0
28		2	2	1	0	2	0	2	0	2	1	2	25	0	46.23	148.4	20.99	92	13.64	123.2	49	18.49	31	100.91	61.39	119.14	43.44	0	0	0	0	0	0	1	1	1	0	1	1	1	0
31		1	2	1	0	2	0	2	2	2	0	0	37	0	53.48	153	22.84	1	12.4	142.5	53	12.67	37.6	49.59	46.11	152.5	25.61	0	0	1	0	0	1	0	1	0	0	0	1	1	0
35		2	1	0	2	1	1	3	0	2	0	0	34	1	54.77	153.7	23.18	72	13.87	76.5	54	16.75	34.4	26.4	28.57	42.86	16.89	1	1	1	1	1	1	1	1	1	1	1	1	1	0
39		2	3	1	0	2	0	3	2	2	0	1	19	1	57.09	162	21.75	45	11.81	73.7	54	15.23	33.8	32.77	31.71	47.93	20.09	1	1	1	1	1	0	0	1	1	1	1	1	1	0
43		1	1	0	0	3	0	3	0	1	0	0	21	0	56.11	153	23.97	12	9.2	141.3	48	15.52	42.2	46.59	55.61	80	41.72	1	0	1	1	0	1	0	1	1	1	1	1	1	1
45		2	2	1	0	2	0	3	0	2	0	0	37	1	63.46	156	26.07	180	13.84	98.1	37	11.99	42.1	73.49	59.75	172	20.78	0	0	1	0	0	0	1	1	0	0	0	1	1	0
47		2	2	1	0	2	0	4	2	2	1	1	22	1	61.45	150	27.31	15	13.99	69.1	46	11.28	46.2	58.41	26.18	61.43	14.57	1	1	1	1	1	1	1	1	0	0	0	3	0	0
51		2	2	1	0	2	0	2	0	2	0	0	15	1	46.38	145.2	22	180	11.3	117	49	11.75	34.7	252.13	55.11	228.93	39.03	1	0	0	0	0	0	0	1	0	0	0	1	1	0
52		3	2	1	0	3	0	4	0	3	1	1	25	1	64.84	152	28.07	61	14.8	157.1	59	16.04	38.8	183.85	64.79	184.86	42.35	0	1	0	0	0	0	0	0	0	1	1	1	1	0
53		1	2	1	1	3	0	2	0	2	0	1	29	1	59.45	159	23.51	215	13.51	118	42	12.8	47.9	80.54	57.18	123.93	33.73	0	0	1	0	0	0	1	1	1	1	1	1	1	0
54		2	1	0	0	2	0	3	0	2	0	0	34	0	61.03	154	25.73	16	10.25	80.9	49	15.4	39.3	53.81	46.32	92.64	25.96	1	1	1	0	1	1	0	1	1	1	1	1	1	0
55		2	1	0	2	2	0	3	0	2	0	0	28	1	68.83	161	26.55	52	10.41	91.6	42	9.08	44.5	25.45	34.57	120.71	22.56	1	1	1	0	0	0	0	1	0	0	0	1	1	1
56		3	3	1	0	4	0	4	2	2	0	0	31	1	69.38	155	28.88	23		68.4	48	14.5	39.1	154.83	33.5	127.29	19.85	0	0	0	0	1	0	1	0	0	0	0	1	1	0
58		1	2	1	0	2	0	2	0	2	0	0	31	1	82.71	159	32.72	34	12.27	62.4	51	12	32.9	36.7	28.11	54.14	18.16	1	1	1	1	1	1	0	1	0	0	0	1	1	0
60		2	2	1	0	2	0	3	2	2	0	1	32	1	72.09	147	33.36	8	10.2	169.6	52	13.2	33.2	184.83	87.32	178	53.34	0	0	0	0	0	1	0	1	1	1	1	1	1	1
61		2	2	1	0	2	0	3	2	2	1	0	19	0	55.26	150	24.56	31	11.25	70.9	59	12.09	26.5	53.56	38.96	61.43	33.77	1	1	1	1	1	0	1	1	1	0	1	1	1	1
62		2	2	1	0	2	0	2	2	2	0	1	30	1	58.82	149	26.49	63	12.17	197.3	65	12.5	28.6	83.95	68.64	159.64	53.73	0	0	1	0	0	1	1	1	1	0	1	1	1	0
63		2	3	1	0	4	0	3	2	2	0	1	18	1	98.23	167	35.22	11	10.45	96.8	56	13.63	34.2	88.08	50.54	98.57	46.3	0	0	1	0	0	0	1	1	1	1	1	1	1	0
65		2	1	0	0	2	0	3	0	2	0	1	38	0	89.17	154.9	37.16	4	12.04	76.2	48	11.11	40.3	159.05	41.93	141.21	24.93	0	1	0	0	1	0	0	0	0	0	0	2	0	0
66		2	3	1	0	3	0	2	0	2	0	1	25	0	56.63	159	22.4	65	9.68	45.1	42	14.39	44.8	17.24	21.21	32.86	13.61	1	1	1	1	1	0	0	1	0	0	0	1	1	0
67		2	1	0	0	2	0	4	0	2	0	1	36	0	62.6	153	26.74	10	11.7	109.2	46	10.5	17.7	64.96	48.79	86.29	24.21	0	0	1	1	0	0	0	1	0	0	0	2	0	0
69		2	3	1	0	2	0	2	2	2	0	1	29	0	57.28	155	23.84	4	8.56	94	61	13.5	26.9	62.12	63.79	106.07	37.81	0	0	1	0	0	0	1	1	0	0	0	1	1	0
71		2	2	1	0	2	0	3	2	2	0	1	35	1	53.01	153	22.64	48	12.9	141	45	13.77	41.4	31.89	65.07	116.07	33.97	1	1	1	0	0	1	0	1	1	1	1	1	1	1
72		3	1	0	2	2	0	3	0	3	0	2	12	1	64.39	152.5	27.69	36	12.56	73.9	56	13.18	28.8	62.07	32.21	75.29	20.33	0	1	1	1	1	0	1	1	0	0	0	2	0	0
73		2	2	1	0	4	0	4	0	2	1	1	29	1	65.52	151.5	28.55	132	11.82	89.5	44	15.73	46	41.51	32.86	75.64	22.36	1	1	1	1	1	1	0	1	0	0	0	2	0	0
74		2	2	1	2	3	0	4	2	2	0	0	25	0	100.81	160	39.38	13	12.88	53.5	58	13.26	32.2	138.04	26.54	95.86	14.58	1	1	0	0	1	0	0	1	0	0	0	3	0	0
76		2	2	1	0	2	0	2	0	2	0	1	22	1	54.14	154.5	22.68	84	12.35	114.9	53	12.97	32.8	59.27	60.21	112.86	32.82	1	1	1	0	0	0	1	1	1	0	1	1	1	0
77		2	2	1	2	2	0	2	2	3	1	2	36	0	47.41	159	18.74	2	10.5	87.2	58	13.71	34.8	38.2	45.6	54.57	28.29	1	1	1	1	1	1	1	1	1	0	0	1	1	0
78		2	1	0	0	3	0	5	0	2	1	0	33	0	62.27	150	27.68	60	12.62	119.6	58	13.38	30.3	44.66	43.71	69.43	28.65	0	0	1	1	0	1	1	1	1	0	1	1	1	0
79		2	2	1	0	3	0	5	2	3	1	0	32	1	52.84	157	21.44	6	13.06	94.2	56	16.37	28.8	70.87	52.29	93.29	33.96	0	0	1	0	0	0	1	1	1	1	1	1	1	0
80		3	2	1	0	4	0	4	0	2	0	1	28	1	72.57	166	26.34	6	11.73	114.2	68	18.81	22.6	106.28	57.07	130.14	62.09	0	0	0	0	0	0	1	1	0	0	0	3	0	0
81		2	2	1	0	3	0	3	0	2	0	0	18	1	59.88	162	22.82	108	12.24	113	49	13.86	37.5	154.23	37.07	149.93	28.77	1	0	0	0	0	1	1	1	1	0	1	2	0	0
82		3	3	1	2	5	0	2	0	3	1	1	16	1	50.98	148	23.28	132	12.18	146.7	47	12.48	41	99.85	83.25	184.64	38.43	0	0	0	0	0	0	1	1	1	1	1	2	0	0
83		2	3	1	0	3	0	2	2	2	0	0	25	1	69.54	158	27.86	2	12.58	60.8	56	12.43	31	54.27	29.39	66.64	20.93	1	0	1	1	1	1	1	1	1	0	1	1	1	1
84		2	3	1	0	1	1	3	2	2	0	1	34	0	61.6	160	23.75	67	11.89	127.3	52	16.1	39.3	80.69	49.32	96	44.01	0	0	1	0	0	1	0	1	0	0	0	1	1	1
85		1	1	0	0	4	0	3	0	2	0	0	28	1	59.87	157	24.29	24	12.3	115.1	50	11.3	38.7	165.43	54.07	132.64	26.22	1	1	0	0	0	1	0	1	0	0	0	1	1	1
86		2	2	1	0	1	1	5	2	3	1	1	34	0	51.09	151	22.41	45	11.4	115.1	64	14.28	30	47.59	36.54	68.57	28.6	1	1	1	1	0	1	0	1	1	1	1	1	1	0
87		2	2	1	0	1	1	5	2	2	0	1	34	1	52.7	145	25.06	3	12.2	110.3	54	18.68	35.4	93.16	48.39	115.57	38.51	1	0	0	0	0	0	0	0	0	0	0	1	1	0
89		2	2	1	0	2	0	4	2	2	0	1	27	1	61.6	146	28.9	69	12.67	143.3	61	10.09	27.8	93.16	64.71	112.71	38.63	0	0	0	0	0	0	1	1	0	0	0	1	1	0
90		2	1	0	0	6	0	4	0	3	1	1	33	1	61.77	155	25.71	10	13.98	130.9	47	14.16	38.8	166.85	63.68	181.93	32.69	0	0	0	0	0	0	0	1	0	0	0	1	1	0
91		3	2	1	0	3	0	3	0	3	1	1	12	1	64.37	152	27.86	71	12.3	113.8	47	13.2	40.6	93.31	51.5	119.36	29.59	0	0	0	0	0	0	0	0	0	0	0	1	1	0
92		2	2	1	0	1	1	4	2	3	0	1	33	1	56.37	154	23.77	24	13.07	78.8	45	14.9	45.4	41.72	23.64	54.14	17.09	1	1	1	1	1	1	0	1	0	0	0	1	1	1
93		3	1	0	0	2	0	4	0	2	0	1	30	1	49.1	146	23.03	71	14.29	83.3	52	13.51	36.1	73.96	35.04	93	20.94	0	0	1	0	1	0	0	0	0	0	0	1	1	0
94		2	2	1	0	1	1	5	2	2	0	0	36	1	45.84	145	21.8	2	12.6	86.5	55	17.86	29.8	150.91	34.82	126.71	23.31	0	0	0	0	1	0	1	1	1	0	1	1	1	0
95		2	3	1	2	1	1	3	0	2	1	0	25	0	68.6	154	28.93	54	13.63	101.7	39	12.19	43.8	51.29	42.5	99.21	23.34	0	0	1	0	0	0	1	1	0	0	0	2	0	0
97		2	1	0	2	3	0	4	0	2	0	1	37	1	72.77	150	32.34	3	13.4	114.6	48	12.94	35	63.34	45.36	232.14	25.31	1	0	1	0	0	0	1	1	0	0	0	1	1	0
99		2	1	0	2	1	1	3	0	2	0	1	34	1	59.28	148	27.07	36	12.94	36.5	54	11.07	37.7	139.28	13.71	88.21	11.46	0	1	0	1	1	0	1	1	1	1	1	1	1	1
100		2	2	1	2	1	1	5	0	2	0	0	33	1	57.99	149	26.12	26	10.9	52.6	53	14.41	33.6	27.54	23.5	39.71	18.7	1	0	1	1	1	1	0	1	1	0	1	1	1	0
101		2	1	0	2	1	1	3	0	2	0	1	37	0	58.39	155	24.3	3	13.57	72.4	49	12.57	37.2	24.93	30.61	46.93	18.79	1	1	1	1	1	1	0	1	0	0	0	1	1	0
102		2	1	0	0	3	0	2	0	2	1	0	36	0	78.17	165	28.71	36	14.03	70.9	49	13.28	40.2	160.6	34.11	153.07	33.56	0	0	0	0	1	0	1	0	0	0	0	2	0	0
103		2	1	0	0	1	1	3	0	2	0	0	14	1	61.81	162	23.55	34	11.4	40	56	11.92	35	44.61	23.61	40.5	21.37	1	0	1	1	1	0	0	1	1	1	1	2	0	0
107		2	2	1	0	1	1	2	0	3	0	2	30	1	54.92	154	23.16	12	12.5	78.7	52	14.82	35.1	69.56	33.57	85.79	24.21	0	1	1	1	1	0	0	1	0	0	0	1	1	0
109		3	1	0	2	2	0	5	0	3	0	1	33	0	71.96	153	30.74	1	13.1	109.7	52	14.12	37.3	288.04	53.21	217.79	36.97	0	0	0	0	0	0	1	0	1	1	1	2	0	0
110		3	3	1	0	3	0	4	0	3	1	2	29	1	72.01	160	28.13	108	11.2	79.3	47	14.95	30.6	69.9	31.96	109.86	17.01	0	0	1	0	1	0	1	0	0	0	0	1	1	0
113		2	2	1	0	3	0	5	2	3	0	2	24	1	74.09	149	33.37	24	12.1	80.1	58	10.5	28.2	167.33	48.89	122.57	26.14	1	0	0	0	1	0	1	1	0	0	0	1	1	0
115		2	1	0	2	2	0	5	2	3	1	1	30.3	0	70.57	155	29.37	3	11.8	118.5	42	14.11	47.5	158.21	42.04	298.36	31.06	0	0	0	0	0	0	1	0	0	0	0	1	1	1
117		2	1	0	2	3	0	4	2	2	0	0	17	1	53.47	161	20.63	48	14.3	147.9	52	12.93	36.1	195.41	66.11	191.43	41.24	0	0	0	0	0	1	1	0	0	0	0	1	1	0
119		2	2	1	0	2	0	4	0	2	0	0	34	1	47.02	154	19.84	189	13.6	122.3	58	10.77	31.6	170.41	57.89	169.93	37.01	0	0	0	0	0	0	0	0	0	0	0	1	1	0
120		1	2	1	1	1	1	2	0	2	0	0	14	1	53.86	154	22.71	195	12.5	108.3	52	13.15	39.8	26.53	42.79	54.64	24.36	0	1	1	1	0	1	1	1	0	0	0	1	1	1
121		2	2	1	0	1	1	3	2	2	0	1	12	0	42.84	143.3	20.86	2	12.1	62	59	13.43	32.9	30.93	39.86	48.43	23.53	1	0	1	1	1	1	0	1	1	1	1	1	1	1
122		2	2	1	0	1	1	4	0	2	0	0	38	0	74.41	154	31.38	1	14.3	105.4	51	15.58	38.9	52.57	61.75	95.14	31.25	0	0	1	0	0	1	0	1	1	1	1	1	1	1
123		3	2	1	0	1	1	2	0	2	1	0	35	1	41.73	132	23.95	24	13.8	88.7	57	16.23	34.5	83.22	40.89	71	31.94	1	0	1	1	1	0	1	0	0	0	0	1	1	0
124		2	2	1	0	3	0	3	0	3	1	2	23	0	45.4	140	23.16	9	10.6	119.8	54	9.99	36.9	27.88	13.13	60.64	25.72	0	1	1	1	0	1	1	0	0	0	0	1	1	1
125		3	3	1	0	3	1	3	0	2	0	1	35	1	56.76	152	24.57	48	10.8	92.6	61	16.04	31.1	105.37	12.55	147.64	48.54	1	0	0	0	0	0	0	0	0	0	0	1	1	0
131		2	3	1	0	2	1	3	0	3	0	2	29	1	55.52	154	23.41	24	11.7	144.2	47	15.8	36.2	170.53	17.21	186.78	37.57	0	0	0	0	0	0	0	1	0	0	0	1	1	0
132		2	1	0	2	3	1	3	0	3	0	1	32	0	68.9	161	26.58	12	10.5	81.1	50	14.47	38.6	82.77	14.32	93.21	27.1	0	0	1	0	1	0	1	0	0	0	0	3	0	0
135		2	3	1	0	1	1	1	3	3	2	1	24.2	1	71.63	160.5	27.81	43	12.6	169	38	15.33	42	58.85	65.43	139.43	30.74	0	1	1	0	0	0	0	1	0	0	0	1	1	0
136		2	2	1	0	2	1	4	2	1	0	0	31.2	0	56.96	157	23.11	96	10.2	144	48	12.37	39.1	31.91	70.75	85.36	30.81	1	1	1	1	0	1	0	0	0	0	0	1	1	1
137		3	3	1	0	2	1	3	2	2	0	1	31.6	0	81.56	161.5	31.27	39	12.2	116	46	17.16	42.2	152.72	41.14	157.71	19.27	0	1	0	0	0	0	1	1	0	0	0	1	1	0
138		2	3	1	0	2	1	4	0	2	0	1	25	1	93.63	163.6	34.98			124	31	13.86	52.6	152.2	45.29	177.86	23.08	0	1	0	0	0	0	0	1	1	1	1	1	1	0
139		2	2	1	0	3	0	3	2	3	0	2	24	1	59.85	159	23.67	2	11.6	85	45	15.44	47.8	72.3	40.14	102.79	25.73	1	1	1	0	1	0	1	1	1	1	1	1	1	0
140		1	1	0	2	2	1	2	3	1	0	0	28	1	61.47	151.5	26.78	51	12.7	77	49	15.04	40.1	21.27	28.14	48.86	22.76	1	1	1	1	1	0	1	1	0	0	0	1	1	0
141		2	1	0	0	2	1	4	0	1	0	0	16	1	75.27	155.6	31.09	294	14	147	29	12.69	43.4	40.53	53.93	111.43	19.3	0	1	1	0	0	0	1	0	1	1	1	3	0	0
142		2	2	1	0	3	0	4	2	2	0	1	24	1	68.57	170	23.73	4	12.3	154	53	14.59	35.6	55.64	77.43	149.36	43.4	0	0	1	0	0	0	1	1	1	1	1	2	0	0
144		2	2	1	0	2	1	4	0	2	0	1	35	1	51.19	148	23.37	60	11.6	136	45	12.08	47.1	46.22	48.61	99.5	31.21	0	0	1	0	0	1	0	1	0	0	0	1	1	0
145		1	1	0	0	1	1	1	0	1	0	0	26	0	60.43	150.5	26.68	198	12.6	72	48	15.9	46	21.55	28.18	41.14	17.37	1	1	1	1	1	1	0	1	0	0	0	2	0	0
146		2	2	1	0	1	1	2	2	3	0	2	25.5	1	54.4	155	22.64	2	12.7	108.2	61	13.9	32.9	164.95	49.68	153.4	35.35	1	0	0	0	0	1	1	1	1	1	1	1	1	0
148		2	1	0	0	3	0	3	0	1	0	0	24.3	1	70.12	164	26.07	32	13	92	47	16.8	42.4	32.4	31.25	79.1	18.49	0	1	1	1	1	1	1	1	1	0	1	2	0	0
150		2	1	0	0	1	1	3	0	2	1	1	36	1	66.73	167	23.93	26	12.6	63.5	38	13.5	48.2	47.6	22.3	65	14.5	0	1	1	1	1	1	0	1	0	0	0	1	1	0
151		3	1	0	2	2	1	5	0	3	1	1	34	0	59.12	159	23.39		11.6	122.3	48	17.81	40.5	74.5	52.3	125	31.97	0	1	1	0	0	0	1	1	0	0	0	1	1	0
153		2	2	1	0	1	1	5	0	1	0	0	33.5	0	64.95	151	28.49	5	13.5	91.6	49	13.25	38.4	153.3	39.2	138.36	24.52	1	0	0	0	1	1	0	0	1	0	1	1	1	1
154		2	3	1	0	2	1	2	0	2	0	1	19	1	66.03	154	27.84	111	13.5	71.2	49	14.02	32.2	65.12	38.18	72.64	18.3	1	0	1	1	1	0	1	1	1	0	1	1	1	1
155		2	2	1	0	2	1	3	0	2	0	1	34	0	58.78	155	24.47	1	13	143.6	61	15.18	27.7	179.8	56.57	156.71	25.1	0	0	0	0	0	0	0	0	0	1	1	1	1	0
157		2	2	1	0	2	1	4	0	2	0	1	28	1	56.31	155	23.44	134	11.9	88.7	56	15.98	33.9	81.35	43.32	139.64	26.93	1	0	1	0	1	1	0	1	0	0	0	1	1	0
158		2	2	1	0	1	1	3	2	3	0	2	35	0	47.27	146	22.18	3	11.1	79.1	44	11.48	48.9	25.21	27.32	53	16.07	1	1	1	1	1	1	0	1	1	1	1	1	1	0
160		3	1	0	0	1	1	2	2	3	0	2	35	0	64.17	148	29.29	86	12.3	71.4	36	11.57	50.5	17.42	30.25	42.43	13.03	1	1	1	1	1	1	0	1	1	0	1	1	1	0
161		2	1	0	0	2	1	4	2	2	0	1	32.1	1	76.43	164	28.42	11	12.8	81.9	43	11.33	43.7	32.51	30.86	98.57	16.1	1	0	1	0	1	0	1	0	1	0	1	1	1	0
163		2	2	1	0	1	1	5	2	1	0	0	28	1	50.96	158	20.41	4	12.1	99.8	43	11.88	46.2	22.13	34.93	77.79	20.13	0	1	1	1	0	1	0	1	0	0	0	1	1	0
165		2	2	1	0	2	1	4	0	1	0	0	35	0	70.67	155	29.41	2	12.7	56.1	61	13.6	28.4	82.46	31.21	93.86	28.17	1	0	1	0	1	0	1	0	1	0	1	1	1	0
166		3	3	1	2	1	1	2	0	2	0	1	30.5	0	51.43	150	22.86	2	10.1	69.7	46	12.08	28.5	23.82	26.89	33.86	17.48	1	1	1	1	1	1	0	1	0	0	0	1	1	0
167		2	2	1	0	1	1	4	0	2	0	1	36.4	0	68.11	158	27.28	44	6.6	54.6	57	13.12	32.6	24.23	30.96	41.07	20.28	1	1	1	1	1	0	1	1	1	1	1	1	1	0
168		2	2	1	0	1	1	2	0	2	0	1	36	0	61.95	150	27.53	3	12	86	53	12.25	38.1	24.56	31.04	39.79	18.4	0	1	1	1	1	1	1	1	1	1	1	1	1	0
